# Supplementary material for: METTL3 as a novel diagnosis and treatment biomarker and its association with glycolysis, cuproptosis and ceRNA in oesophageal carcinoma
Source: J Cell Mol Med. 2024 Mar 1;28(6):e18195. doi: 10.1111/jcmm.18195 (PMC10907846; doi:10.1111/jcmm.18195)
Supplement: Supplementary file 1 — Table S1. [file JCMM-28-e18195-s001.xlsx]

## Sheet: Sheet1
Table S1. The sequences of primers used this study
Gene	Forward primer sequences	Reverse primer sequences
β-actin	TGGCACCCAGCACAATGAA	CTAAGTCATAGTCCGCCTAGAAGCA
METTL3	GTGATCGTAGCTGAGGTTCGT	AATCTTGCGAGTGCCAGGAG
SLC2A1	CACTGTCGTGTCGCTGTTTG	CTAGCGCGATGGTCATGAGT
HK2	GGCAAGCAGAGGTTCGAGA	AAGTGTTGCAGGATGGCTCG
GPI	AAGGGTCTGCATCACAAGATCC	AGAGTTGGTTGGGCGATTTCC
PFKL	GAGGTTTACCGCAAGGGACG	ACTGATGCGGTATTGTGCCA
ALDOA	ACATCGCTCACCGCATCGT	GGTAGTCTCGCCATTTGTCCC
GAPDH	GAGAAGGCTGGGGCTCATTT	GCAGGAGGCATTGCTGATGA
PGK1	TGGAGCTCCTGGAAGGTAAAG	GTTCCTGGCACTGCATCTCT
PGAM1	TCAATGAGCGGCACTATGGG	TGCTGTAGAAAGGATGGTCGG
ENO1	TGTGCACTGGGCAGATCAAG	GCGCTAACTAGCAGGGACC
PKM2	GCTCCGGATCTCTTCGTCTT	GATGGTCTCCGCATGGTACT
LDHA	ACGACCGCCCGACGTG	GCAAGTTCATCTGCCAAGTCCTTC
